# Supplementary material for: Dietary Features Are Associated with Differences in the Urinary Microbiome in Clinically Healthy Adult Dogs
Source: Vet Sci. 2024 Jun 27;11(7):286. doi: 10.3390/vetsci11070286 (PMC11281549; doi:10.3390/vetsci11070286)
Supplement: Supplementary file 1 [file vetsci-11-00286-s001.zip]

Archive with 3 entries (3 files):
- S1_Table.pdf
- S2_Table.pdf
- S3_Table.pdf
